# Supplementary material for: In vitro mechanical vibration down-regulates pro-inflammatory and pro-fibrotic signaling in human vocal fold fibroblasts
Source: PLoS One. 2020 Nov 19;15(11):e0241901. doi: 10.1371/journal.pone.0241901 (PMC7676657; doi:10.1371/journal.pone.0241901)
Supplement: S2 File — Each sheet contains the individual data of qPCR, Luminex, Western Blot and ELISA. (XLSX) [file pone.0241901.s003.xlsx]

## Sheet: qPCR
qPCR
Shapiro-Wilk		significance		1-way ANOVA	between groups F-value	between groups p-value		Man-U-Whitney			p-value
COL1A1	Static without cytokines	0.117		COL1A1	18.901	0		HAS1	Static without cytokines	Dynamic without cytokines	0.486
	Dynamic without cytokines	0.932		COL1A2	15.485	0				Static with cytokines	0.029
	Static with cytokines	0.551		COL3A1	7.116	0.005				Dynamic with cytokines	0.029
	Dynamic with cytokines	0.121		FN1	16.449	0			Dynamic without cytokines	Static with cytokines	0.343
COL1A2	Static without cytokines	0.755		HAS2	2.341	0.125				Static with cytokines	0.343
	Dynamic without cytokines	0.338		HAS3	15.209	0			Static with cytokines	Static with cytokines	0.886
	Static with cytokines	0.177		HYAL2	2.093	0.155
	Dynamic with cytokines	0.899		IL1b	5.166	0.016		Tukey-post hoc			p-value
COL3A1	Static without cytokines	0.331		IL6	8.133	0.003		COL1A1	Static without cytokines	Dynamic without cytokines	0.996
	Dynamic without cytokines	0.972		MMP1	6.105	0.009				Static with cytokines	0
	Static with cytokines	0.772		TGFb1	5.679	0.012				Dynamic with cytokines	0.007
	Dynamic with cytokines	0.962		ACTA2	12.266	0.001			Dynamic without cytokines	Static without cytokines	0.996
COX2	Static without cytokines	0.702								Static with cytokines	0
	Dynamic without cytokines	0.011		Kruskal-Wallis	Kruskal-Wallis H	p-value				Dynamic with cytokines	0.01
	Static with cytokines	0.385		COX2	2.537	0.506			Static with cytokines	Static without cytokines	0
	Dynamic with cytokines	0.507		HAS1	7.456	0.043				Dynamic without cytokines	0
FN1	Static without cytokines	0.446								Dynamic with cytokines	0.179
	Dynamic without cytokines	0.525							Dynamic with cytokines	Static without cytokines	0.007
	Static with cytokines	0.566								Dynamic without cytokines	0.01
	Dynamic with cytokines	0.984								Static with cytokines	0.179
HAS1	Static without cytokines	0.931						COL1A2	Static without cytokines	Dynamic without cytokines	0.893
	Dynamic without cytokines	0.656								Static with cytokines	0.003
	Static with cytokines	0.212								Dynamic with cytokines	0.001
	Dynamic with cytokines	0.018							Dynamic without cytokines	Static without cytokines	0.893
HAS2	Static without cytokines	0.28								Static with cytokines	0.01
	Dynamic without cytokines	0.572								Dynamic with cytokines	0.002
	Static with cytokines	0.93							Static with cytokines	Static without cytokines	0.003
	Dynamic with cytokines	0.981								Dynamic without cytokines	0.01
HAS3	Static without cytokines	0.31								Dynamic with cytokines	0.764
	Dynamic without cytokines	0.061							Dynamic with cytokines	Static without cytokines	0.001
	Static with cytokines	0.92								Dynamic without cytokines	0.002
	Dynamic with cytokines	0.695								Static with cytokines	0.764
HYAL2	Static without cytokines	0.687						COL3A1	Static without cytokines	Dynamic without cytokines	0.999
	Dynamic without cytokines	0.394								Static with cytokines	0.058
	Static with cytokines	0.539								Dynamic with cytokines	0.014
	Dynamic with cytokines	0.564							Dynamic without cytokines	Static without cytokines	0.999
IL1b	Static without cytokines	0.24								Static with cytokines	0.073
	Dynamic without cytokines	0.119								Dynamic with cytokines	0.018
	Static with cytokines	0.09							Static with cytokines	Static without cytokines	0.058
	Dynamic with cytokines	0.06								Dynamic without cytokines	0.073
IL6	Static without cytokines	0.629								Dynamic with cytokines	0.85
	Dynamic without cytokines	0.363							Dynamic with cytokines	Static without cytokines	0.014
	Static with cytokines	0.984								Dynamic without cytokines	0.018
	Dynamic with cytokines	0.588								Static with cytokines	0.85
MMP1	Static without cytokines	0.705						FN1	Static without cytokines	Dynamic without cytokines	0.923
	Dynamic without cytokines	0.61								Static with cytokines	0.002
	Static with cytokines	0.924								Dynamic with cytokines	0.001
	Dynamic with cytokines	0.374							Dynamic without cytokines	Static without cytokines	0.923
TGFb1	Static without cytokines	0.086								Static with cytokines	0.007
	Dynamic without cytokines	0.393								Dynamic with cytokines	0.001
	Static with cytokines	0.596							Static with cytokines	Static without cytokines	0.002
	Dynamic with cytokines	0.719								Dynamic without cytokines	0.007
ACTA2	Static without cytokines	0.808								Dynamic with cytokines	0.786
	Dynamic without cytokines	0.246							Dynamic with cytokines	Static without cytokines	0.001
	Static with cytokines	0.072								Dynamic without cytokines	0.001
	Dynamic with cytokines	0.297								Static with cytokines	0.786
								HAS3	Static without cytokines	Dynamic without cytokines	1
										Static with cytokines	0.002
										Dynamic with cytokines	0.002
									Dynamic without cytokines	Static without cytokines	1
										Static with cytokines	0.003
										Dynamic with cytokines	0.002
									Static with cytokines	Static without cytokines	0.002
										Dynamic without cytokines	0.003
										Dynamic with cytokines	0.999
									Dynamic with cytokines	Static without cytokines	0.002
										Dynamic without cytokines	0.002
										Static with cytokines	0.999
								IL1b	Static without cytokines	Dynamic without cytokines	1
										Static with cytokines	0.232
										Dynamic with cytokines	0.03
									Dynamic without cytokines	Static without cytokines	1
										Static with cytokines	0.233
										Dynamic with cytokines	0.03
									Static with cytokines	Static without cytokines	0.232
										Dynamic without cytokines	0.233
										Dynamic with cytokines	0.618
									Dynamic with cytokines	Static without cytokines	0.03
										Dynamic without cytokines	0.03
										Static with cytokines	0.618
								IL6	Static without cytokines	Dynamic without cytokines	1
										Static with cytokines	0.023
										Dynamic with cytokines	0.016
									Dynamic without cytokines	Static without cytokines	1
										Static with cytokines	0.025
										Dynamic with cytokines	0.017
									Static with cytokines	Static without cytokines	0.023
										Dynamic without cytokines	0.025
										Dynamic with cytokines	0.997
									Dynamic with cytokines	Static without cytokines	0.016
										Dynamic without cytokines	0.017
										Static with cytokines	0.997
								MMP1	Static without cytokines	Dynamic without cytokines	0.389
										Static with cytokines	0.011
										Dynamic with cytokines	0.026
									Dynamic without cytokines	Static without cytokines	0.389
										Static with cytokines	0.179
										Dynamic with cytokines	0.37
									Static with cytokines	Static without cytokines	0.011
										Dynamic without cytokines	0.179
										Dynamic with cytokines	0.956
									Dynamic with cytokines	Static without cytokines	0.026
										Dynamic without cytokines	0.37
										Static with cytokines	0.956
								TGFb1	Static without cytokines	Dynamic without cytokines	0.92
										Static with cytokines	0.014
										Dynamic with cytokines	0.129
									Dynamic without cytokines	Static without cytokines	0.92
										Static with cytokines	0.042
										Dynamic with cytokines	0.331
									Static with cytokines	Static without cytokines	0.014
										Dynamic without cytokines	0.042
										Dynamic with cytokines	0.585
									Dynamic with cytokines	Static without cytokines	0.129
										Dynamic without cytokines	0.331
										Static with cytokines	0.585
								ACTA2	Static without cytokines	Dynamic without cytokines	1
										Static with cytokines	0.001
										Dynamic with cytokines	0.046
									Dynamic without cytokines	Static without cytokines	1
										Static with cytokines	0.001
										Dynamic with cytokines	0.042
									Static with cytokines	Static without cytokines	0.001
										Dynamic without cytokines	0.001
										Dynamic with cytokines	0.238
									Dynamic with cytokines	Static without cytokines	0.046
										Dynamic without cytokines	0.042
										Static with cytokines	0.238

## Sheet: Luminex
Luminex
Shapiro-Wilk		significance		1-way ANOVA	between groups F-value	between groups p-value		Man-U-Whitney			p-value
COL1A1	Dynamic without cytokines	0.736		COL1A1	7.468	0.004		Fibronectin	Dynamic without cytokines	Dynamic with cytokines	0.057
	Dynamic with cytokines	0.858		TIMP1	0.596	0.629				Static without cytokines	0.2
	Static without cytokines	0.301		VEGF-C	0.876	0.481				Static with cytokines	0.029
	Static with cytokines	0.918		FGF	24.311	0			Dynamic with cytokines	Static without cytokines	0.057
Fibronectin	Dynamic without cytokines	0.222		IL11	24.864	0				Static with cytokines	0.343
	Dynamic with cytokines	0.191		VEGF-A	0.389	0.763			Static without cytokines	Static with cytokines	0.029
	Static without cytokines	0.011
	Static with cytokines	0.711		Kruskal-Wallis	Kruskal-Wallis H	p-value
TIMP1	Dynamic without cytokines	0.458		Fibronectin	11.029	0.012
	Dynamic with cytokines	0.943						Tukey-post hoc			p-value
	Static without cytokines	0.451						COL1A1	Dynamic without cytokines	Dynamic with cytokines	0.05
	Static with cytokines	0.716								Static without cytokines	0.772
VEGF-C	Dynamic without cytokines	0.488								Static with cytokines	0.093
	Dynamic with cytokines	0.886							Dynamic with cytokines	Dynamic without cytokines	0.05
	Static without cytokines	0.254								Static without cytokines	0.009
	Static with cytokines	0.512								Static with cytokines	0.983
FGF	Dynamic without cytokines	0.651							Static without cytokines	Dynamic without cytokines	0.772
	Dynamic with cytokines	0.869								Dynamic with cytokines	0.009
	Static without cytokines	0.563								Static with cytokines	0.018
	Static with cytokines	0.549							Static with cytokines	Dynamic without cytokines	0.093
IL11	Dynamic without cytokines	0.78								Dynamic with cytokines	0.983
	Dynamic with cytokines	0.167								Static without cytokines	0.018
	Static without cytokines	0.062						FGF	Dynamic without cytokines	Dynamic with cytokines	0.007
	Static with cytokines	0.755								Static without cytokines	0.982
VEGF-A	Dynamic without cytokines	0.802								Static with cytokines	0
	Dynamic with cytokines	0.887							Dynamic with cytokines	Dynamic without cytokines	0.007
	Static without cytokines	0.347								Static without cytokines	0.004
	Static with cytokines	0.231								Static with cytokines	0.067
									Static without cytokines	Dynamic without cytokines	0.982
										Dynamic with cytokines	0.004
										Static with cytokines	0
									Static with cytokines	Dynamic without cytokines	0
										Dynamic with cytokines	0.067
										Static without cytokines	0
								IL11	Dynamic without cytokines	Dynamic with cytokines	0.298
										Static without cytokines	0.994
										Static with cytokines	0
									Dynamic with cytokines	Dynamic without cytokines	0.298
										Static without cytokines	0.418
										Static with cytokines	0
									Static without cytokines	Dynamic without cytokines	0.994
										Dynamic with cytokines	0.418
										Static with cytokines	0
									Static with cytokines	Dynamic without cytokines	0
										Dynamic with cytokines	0
										Static without cytokines	0

## Sheet: Western Blot
Western Blot
Shapiro-Wilk		significance		1-way ANOVA	between groups F-value	between groups p-value		Tukey-post hoc			p-value
aSMA	Dynamic without cytokines	0.213		aSMA	14.514	0		aSMA	Dynamic without cytokines	Dynamic with cytokines	0.264
	Dynamic with cytokines	0.162		COL	3.008	0.076				Static without cytokines	0.99
	Static without cytokines	0.412								Static with cytokines	0
	Static with cytokines	0.482							Dynamic with cytokines	Dynamic without cytokines	0.264
COL	Dynamic without cytokines	0.792								Static without cytokines	0.394
	Dynamic with cytokines	0.469								Static with cytokines	0.007
	Static without cytokines	0.278							Static without cytokines	Dynamic without cytokines	0.99
	Static with cytokines	0.779								Dynamic with cytokines	0.394
										Static with cytokines	0.001
									Static with cytokines	Dynamic without cytokines	0
										Dynamic with cytokines	0.007
										Static without cytokines	0.001

## Sheet: ELISA
Western Blot
Shapiro-Wilk		significance		Kruskal-Wallis	Kruskal-Wallis H	p-value		Man-U-Whitney			p-value
Hyaluronic Acid	Dynamic without cytokines	0.806		Hyaluronic Acid	11.934	0.008		Hyaluronic Acid	Dynamic without cytokines	Dynamic with cytokines	0.029
	Dynamic with cytokines	0.941								Static without cytokines	0.686
	Static without cytokines	0.023								Static with cytokines	0.029
	Static with cytokines	0.412							Dynamic with cytokines	Static without cytokines	0.029
										Static with cytokines	0.2
									Static without cytokines	Static with cytokines	0.029
