# Supplementary material for: In vitro mechanical vibration down-regulates pro-inflammatory and pro-fibrotic signaling in human vocal fold fibroblasts
Source: PLoS One. 2020 Nov 19;15(11):e0241901. doi: 10.1371/journal.pone.0241901 (PMC7676657; doi:10.1371/journal.pone.0241901)
Supplement: S4 File — (XLSX) [file pone.0241901.s005.xlsx]

## Sheet: COL1A1
Regression Type: Logistic - 5PL
Std. Curve: FI = -0,642674 + (29302,2 + 0,642674) / ((1 + (Conc / 28404)^-0,580408))^1,71943
FitProb. = 0,9643, ResVar. = 0,0364

## Sheet: FN1
Regression Type: Logistic - 5PL
Std. Curve: FI = 0,687694 + (7573,04 - 0,687694) / ((1 + (Conc / 1,18955E+006)^-1,044))^0,945819
FitProb. = 0,9430, ResVar. = 0,0586

## Sheet: TIMP1
Regression Type: Logistic - 5PL
Std. Curve: FI = 4,16841 + (192067 - 4,16841) / ((1 + (Conc / 226,583)^-0,307883))^10
FitProb. = 0,5967, ResVar. = 0,2801

## Sheet: VEGF A
Regression Type: Logistic - 5PL
Std. Curve: FI = 0,800005 + (5003,9 - 0,800005) / ((1 + (Conc / 1613,94)^-1,50279))^0,753571
FitProb. = 0,8189, ResVar. = 0,1997

## Sheet: VEGF C
Regression Type: Logistic - 5PL
Std. Curve: FI = 2,94227 + (8729,96 - 2,94227) / ((1 + (Conc / 10052,7)^-0,902707))^1,5024
FitProb. = 0,4831, ResVar. = 0,7276

## Sheet: bFGF
Regression Type: Logistic - 5PL
Std. Curve: FI = 1,0247 + (3,86125E+007 - 1,0247) / ((1 + (Conc / 420764)^-0,195664))^5,77412
FitProb. = 0,6418, ResVar. = 0,4435

## Sheet: IL11
Regression Type: Logistic - 5PL
Std. Curve: FI = 4,90078 + (69355,7 - 4,90078) / ((1 + (Conc / 7286,84)^-0,273837))^7,39831
FitProb. = 0,6694, ResVar. = 0,4014
